# Supplementary material for: Enhanced cobalamin biosynthesis in Ensifer adhaerens by regulation of key genes with gradient promoters
Source: Synth Syst Biotechnol. 2022 May 4;7(3):941–8. doi: 10.1016/j.synbio.2022.04.012 (PMC9157374; doi:10.1016/j.synbio.2022.04.012)
Supplement: Multimedia component 1 [file mmc1.xlsx]

## Sheet: Table S1
Strain	Genotype	Gene expression
HY-1	Wild-type	/
hhh	PmetH-CobSV-PmttB-CobQ-PpurU-CobW	CobSV was expreesed by strong promoter, CobQ was expressed by strong promoter, CobW was expressed by strong promoter.
hhm	PmetH-CobSV-PmttB-CobQ-Pmdh-CobW	CobSV was expreesed by strong promoter, CobQ was expressed by strong promoter, CobW was expressed by medium-strong promoter.
hhl	PmetH-CobSV-PmttB-CobQ-Pdcp-CobW	CobSV was expreesed by strong promoter, CobQ was expressed by strong promoter, CobW was expressed by weak promoter.
hmh	PmetH-CobSV-PibpA-CobQ-PpurU-CobW	CobSV was expreesed by strong promoter, CobQ was expressed by medium-strong promoter, CobW was expressed by strong promoter.
hmm	PmetH-CobSV-PibpA-CobQ-Pmdh-CobW	CobSV was expreesed by strong promoter, CobQ was expressed by medium-strong promoter, CobW was expressed by medium-strong promoter.
hml	PmetH-CobSV-PibpA-CobQ-Pdcp-CobW	CobSV was expreesed by strong promoter, CobQ was expressed by medium-strong promoter, CobW was expressed by weak promoter.
hlh	PmetH-CobSV-PgroES-CobQ-PpurU-CobW	CobSV was expreesed by strong promoter, CobQ was expressed by weak promoter, CobW was expressed by strong promoter.
hlm	PmetH-CobSV-PgroES-CobQ-Pmdh-CobW	CobSV was expreesed by strong promoter, CobQ was expressed by weak promoter, CobW was expressed by medium-strong promoter.
hll	PmetH-CobSV-PgroES-CobQ-Pdcp-CobW	CobSV was expreesed by strong promoter, CobQ was expressed by weak promoter, CobW was expressed by weak promoter.
mhh	Pdnak-CobSV-PmttB-CobQ-PpurU-CobW	CobSV was expreesed by medium-strong promoter, CobQ was expressed by strong promoter, CobW was expressed by strong promoter.
mhm	Pdnak-CobSV-PmttB-CobQ-Pmdh-CobW	CobSV was expreesed by medium-strong promoter, CobQ was expressed by strong promoter, CobW was expressed by medium-strong promoter.
mhl	Pdnak-CobSV-PmttB-CobQ-Pdcp-CobW	CobSV was expreesed by medium-strong promoter, CobQ was expressed by strong promoter, CobW was expressed by weak promoter.
mmh	Pdnak-CobSV-PibpA-CobQ-PpurU-CobW	CobSV was expreesed by medium-strong promoter, CobQ was expressed by medium-strong promoter, CobW was expressed by strong promoter.
mmm	Pdnak-CobSV-PibpA-CobQ-Pmdh-CobW	CobSV was expreesed by medium-strong promoter, CobQ was expressed by medium-strong promoter, CobW was expressed by medium-strong promoter.
mml	Pdnak-CobSV-PibpA-CobQ-Pdcp-CobW	CobSV was expreesed by medium-strong promoter, CobQ was expressed by medium-strong promoter, CobW was expressed by weak promoter.
mlh	Pdnak-CobSV-PgroES-CobQ-PpurU-CobW	CobSV was expreesed by medium-strong promoter, CobQ was expressed by weak promoter, CobW was expressed by strong promoter.
mlm	Pdnak-CobSV-PgroES-CobQ-Pmdh-CobW	CobSV was expreesed by medium-strong promoter, CobQ was expressed by weak promoter, CobW was expressed by medium-strong promoter.
mll	Pdnak-CobSV-PgroES-CobQ-Pdcp-CobW	CobSV was expreesed by medium-strong promoter, CobQ was expressed by weak promoter, CobW was expressed by weak promoter.
lhh	PglyA-CobSV-PmttB-CobQ-PpurU-CobW	CobSV was expreesed by weak promoter, CobQ was expressed by strong promoter, CobW was expressed by strong promoter.
lhm	PglyA-CobSV-PmttB-CobQ-Pmdh-CobW	CobSV was expreesed by weak promoter, CobQ was expressed by strong promoter, CobW was expressed by medium-strong promoter.
lhl	PglyA-CobSV-PmttB-CobQ-Pdcp-CobW	CobSV was expreesed by weak promoter, CobQ was expressed by strong promoter, CobW was expressed by weak promoter.
lmh	PglyA-CobSV-PibpA-CobQ-PpurU-CobW	CobSV was expreesed by weak promoter, CobQ was expressed by medium-strong promoter, CobW was expressed by strong promoter.
lmm	PglyA-CobSV-PibpA-CobQ-Pmdh-CobW	CobSV was expreesed by weak promoter, CobQ was expressed by medium-strong promoter, CobW was expressed by medium-strong promoter.
lml	PglyA-CobSV-PibpA-CobQ-Pdcp-CobW	CobSV was expreesed by weak promoter, CobQ was expressed by medium-strong promoter, CobW was expressed by weak promoter.
llh	PglyA-CobSV-PgroES-CobQ-PpurU-CobW	CobSV was expreesed by weak promoter, CobQ was expressed by weak promoter, CobW was expressed by strong promoter.
llm	PglyA-CobSV-PgroES-CobQ-Pmdh-CobW	CobSV was expreesed by weak promoter, CobQ was expressed by weak promoter, CobW was expressed by medium-strong promoter.
lll	PglyA-CobSV-PgroES-CobQ-Pdcp-CobW	CobSV was expreesed by weak promoter, CobQ was expressed by weak promoter, CobW was expressed by weak promoter.

## Sheet: Table S2
Gene	Sequence
BluB	atgctgactgaaccgaagggcggccttgcggctgccggcgccttttcgttgccagagcgggaggccgtctaccgtgccatcgagacacgtcgcgacgtgcgcgatgaattcctgcccgcgccattgccggaagatctgatcgggcgcctgctggccgctgcgcacagcgccccgtccgtgggcttcatgcagccgtggaacttcgtgctggtgcgggcggaagaaacgcgtgagcgcgtctggcatgcgtttcgccgcgccaatgacgaggccgcgctgatgttcgaggcggaacaacaggccaagtaccgtgcgctgaagctggaaggcatccgcaaggcgccgctcagcatctgtgtcacctgcgaccgcacgcgcggcggtgccgtcgtactcggg…
CobA	atgatcgacgacctctttgccggattgccggcgctcgaaaaaggttcggtctggctggtcggcgccggccccggcgatcccggcctgttgacgctgcatgcggccaatgcgctgcgccaggcggatgtgatcgtgcatgatgcgctggtcaacgaggattgcctgaagctcgcgcggccgggcgccgtgctggagtttgcgggcaagcgtggcggcaagccgtcgccgaagcagcgcgacatctcgcttcgcctcgtcgaactcgcgcgcgccggcaaccgggtgctgcgcctcaaaggcggcgatcccttcgtcttcggtcgcggtggcgaggaggcgctgacgctggtcgaacaccaggtgccgttccgaatcgtgcccggcatcaccgccggtatc…
CobB	atgagcggattgctgattgccgcacccgcgtccggctccggcaagacgacggtgacgctcgggctgatgcgcgccctgaagaggcgcggcgtggcgatcgcgcccggcaaggcggggccggactatatcgatcccgctttccacgcggcagcgaccggcgagccctgcttcaactacgacccctgggcgatgcgcccggaactgctgcttgccaatgcgtcgcatgtggcctccggcgggcgcacattgatcgtcgaggcgatgatgggactgcatgacggtgctgccgacggctcgggaacgccagcggacctcgccgcgacgctgaaccttgcggtcattctggtggtcgattgcgcccgcatgtcccagtcggttgccgccctcgtgcgcggctat…
CobC	atgagcgcaccgatcgttcatggtggcggcatcaccgaggccgcagcgcgctatggcggccggcctgaagactggctcgatctgtcgaccggcatcaatccatgccccgtcgccttgcccgcggtccctgagcgcgcctggcaccggctgccggatcggcagacggtagatgatgcgcggagcgccgccgccgactactaccgcaccaacggcgtgctgcctttgccggtgccgggcacccagtcggtgatccagctcctgccacgtcttgctccggccaacaggcacgtcgcgattttcgggccgacctatggcgagtatgcccgcgtgcttgaagcggccggctttgctgtcgatcgcgtcgcggatgccgacgcgctcacggccgaacatgggctt…
CobD	gtgtcggagacgatcctgctcattctcgcgctggcgctggtgatcgaccgcgttgtcggcgatccggactggctctgggcgcgcgtgccgcatccggtcgtgtttttcggcaaggccatcggctttttcgacgcgcggctgaaccgggaggacctcgaggatagcgcgcgcaaatttcgtggcgtcgtcgcgatccttttgttgcttggcatcagcgcctggttcggccatctgctgcatcgcctgttcgccgtcctcggaccgctcggctttctgctcgaggcggttctggtcgcggtcttcctggcacagaagagcctcgccgatcacgtgcgtcgcgtggccgggggcttgcgacagggcgggctggaaggcgggcgtgccgccgtgtcgatgatc…
CobF	atgcgcaaaattctgatcatcggcatcggttcgggcaatcccgaacacatgaccgtgcaggcgatcaacgcgctgaacTgcgccgacgtgctctttatcccgaccaagggagcgaagaagaccgagcttgccgaagtgcgccgcgacatctgcgcccgctacgtcacgcgcaaggacagccgcaccgtcgagttcgcggtgcccgtgcggcgcaccgaaggcgtcagctatgacggcagcgtcgatgactggcacgcccagatcgctgggatttaCgaagcgcttctgtcgaaggagttgggcgaagagggaacTggcgcgtttctcgtctggggcgacccgatgctctatgacagcaccattcgcatcgtcgagcgggtcaaggcacgcggtgaggtc…
CobG	atgaccagctgcgcccttccattgaccggagatgccggcaccgtcgcttcgatgcgccgcggCgcctgcccgtccttggcagagccgatgcagaccggcgacggcctgctcgtgagggtgaggccaacggatGacagcctgacgctgccgaaggtcattgcccttgccacggctgccgagcgcttcggcaatggcatcatcgagattaccgcgcgcggaaacctgcagcttcgcggcctgagcgcggcttcggTgccaaGgctggcgcaggcgatcggcgatgcggagatcgccattgccgaggggctcgcgatcgaggtgccgcccctGgccggcatcgacccggacgagatcgccgatccgcggccgattgccactgagcttcgtgaagcGttggAt…
CobH	atgcctgagtatgattacattcgcgatggcaacgccatctacgagcgttccttcgccatcatccgcgccgaggccgatctgtcgcgcttctccgaagaggaagcggatctggcTgtgcgcatggtgcacgcctgcggttccgtcgaggcgaccaggcagttcgtgttttctcccgatttcgtaagctcggcccgtgcggcgctgaaagccggtgcgccgatcctctgcgatgccgagatggttgcgcacggtgtcacccgcgcccgtctgccggccggcaacgaggtgatctgcacgctgcgcgatcctcgcacgcccgCActtgcggccgagatcggcaacacccgctccgccgcagccctgaagctctggagcgagcggctggccggttcggtggtc…
CobI	gtgagcggcgtcggcgtggggcgcctgatcggtgttgggaccggccccggtgatccggaacttttgacggtcaaggcggtgaaggcgctcggAcaagccgatgtgcttgcctatttcgccaaggccgggcgaagcggtaacggccgcgcggtggtcgagggtctgctgaagcccgatcttgtcgagctgccgctatactatccggtgacgaccgaaatcgacaaggacgatggcgcctacaagacccagatcaccgacttctacaatgcgtcggccgaagcggtagcggcgcatcttgccgccggGcgcGcggtcgccgtgctcagtgaaggcgacccgctgttctatggttcctacatgcaTctgcatgtgcggctcgccaatcgtttcccggtcgag…
CobJ	atgaccggtacgctctatgtcgtcggtaccggaccgggcagcgccaagcagatgacgccggaaacggcggaagccgttgcggccgctcaggagttttacggctactttccctatctcgaccggctgaacctcagaccggatcagatccgtgtcgcctcggacaaccgcgaggagctcgatcgggcacaggtcgcgttgacgcgggctgcggcaggcgtgaaggtctgcatggtctccggtggcgatcccggtgtctttgccatggcggccgccgtctgcgaggcgatcgacaagggaccggcggaatggaagtcggttgaactggtgatcacgcccggcgtgaccgcgatgctcgccgttgccgcccgcatcggcgcgccgctcggtcatgatttctgt…
CobK	ctatgcaggggcgagccagtgagcgatgcggttgagtgcctcgtcgcaactgccgaccgtcggcacgtccgcgggcttgcgccgctcgaccatgatcacctcgatgccgagccggcgcgctgcggcaatcttgccgtaggtggcgctgccgccgctgttcttggcgacgatcacatcgatctgccggctcctgagcaacgcggcttcatcggcttccgcaaagggaccggtcgccaggatcgcctcctggtcgggcagattaagcggcggcgtcaccggatcgacgctgcggatgacgtagctgtgctgcggcgcgacctcgaagtggaaagcttcctgtcgacctatcgccaggaagacgcggcgtcgccgatcaccgagcgcgctgacggcctcgac…
CobL	atggctgacgtgtcgaacagcgaacccgccatcgtctccccctggctgaccgtcatcggtatcggtgaggatggtgtagcgggtctcggcgacgaggccaagcggctgatcgccgaagcgccggtcgtctacggcggccatcgtcatctggagctcgccgcctccctcatcaccggcgaagcgcacaattggctaagccccctcgaacgctcggtcgtcgagatcgtcgcgcgtcgcggcagcccggtggtggtgcttgcctcgggcgacccgttcttcttcggcgtcggcgtgacgctggcgcgccgcatcgcctcggccgaaatacgcacgcttccggcgccgtcgtcgatcagtcttgccgcctcgcgcctcggctgggcgctgcaggatgcgacg…
CobM	atgacggtacatttcatcggcgccggcccgggagccgcagacctgatcacggtgcgtggtcgcgacctgatcgggcgctgcccggtctgcCtttacgccggctcgatcgtctcgccggagctgctgcGatattgcccgccgggcgcccgcattgtcgatacggcgccgatgtcCctcgacgagatcgaggcggagtatgtgaaggccgaagccgaagggctcgacgtggcgcggcttcattcgggcgacctTtcggtctggagtgctgtggccgaacagatccgccggctcgagaagcatggcatcgcctatacgatgacgccgggcgttccttcctttgcggcggcggcttcagcgctcggtcgcgaaTtgaccattccggccgtggcccagagcctg…
CobN	atgcatctgcttctcgcccagaaaggaacgatcgccgacggcaacgaggcgatcgaccttgggcaaacgccggccgatatccttttcctatcggccgccgacaccgagctctcctcgatcgccgcggctcacggccgacgcgacggaggcttgagcctgcgcatcgccagcctgatgagcctgatgcacccgatgtcggtcgacacttacgtcgagcgcacggcgcgtcacgccaagctgatcgtcgtccggccgctcggtggcgccagctatttccgttatctgctggaagccctgcatgcggctgccgtcacccatcgtttcgagatcgcggttctgccgggtgacgacaagccggatccggggctggagcctttctccaccgtcgcagccgacgac…
CobS	atgagcaagattgacctcgacatttccaacctccccgacaccacgatttccgtccgggaggttttcggtattgatacggatttgcgcgttcctgcctattcgaagggcgacgcctatgtcccggatctggatccggactacctcttcgaccgcgaaacgacgctcgccattctcgcaggcttcgcccacaaccgacgcgtgatggtgtcgggctatcacggcaccggcaagtccacccatatcgagcaggtcgccgcgcgcctcaactggccgtgcgtgcgcgtcaacctcgatagccatgtcagccgtatcgacctcgtcggcaaggacgcgatcgtcgtcaaggacggcctgcaggtcaccgaattcaaggacggcatcctgccctgggcctaccag…
CobT	gtgagctcgaattcgaaggcaaagccaaccacgcgcgagaatgctgcggaaccgttcaagcgggcgctttccggctgcatccgatcgatcgcgggcgatgccgaggtggaagtcgccttcgccaacgagcggccgggcatgaccggcgaacgcatccgtctgccggaactttccaagcgcccgaccctgcaggaacttgccgtgacccgcgggctcggtgacagcatggcgctgcgcaaggcctgtcacgatgcgcggatccacgcgaccatgtcgccgcaaggggcggacgcccgcgcgatcttcgatgcggtggagcaggctcgtgtcgaggcgatcgggtcgttgcgcatggcgggtgtcgccaagaacctcaacgtcatgctcgaagagaaatac…
CobO	atgagcgacgagacgacagtaggcggcgaagccccggccgagaaggacgatgcccgccacgccatgaagatggcgaagaagaaggcagcacgcgaaaagatcatggcgacgaagaccgacgagaagggtctgatcatcgtcaacaccggcaaaggcaagggcaagtcgaccgccggcttcggcatgatcttccgccatatcgcccacggcatgccctgcgccgtcgtgcaattcatcaagggtgcgatggcaaccggcgagcgcgagttgatcgagaagcatttcggcgatgtctgccagttctacacgctcggcgagggcttcacctgggaaacgcaggatcgcgcccgcgatgttgcgatggctgaaaaggcctgggagaaggcgaaggaactgatc…
CobPU	atgagcagtctcagcgccgggcccgtgctggtccttggcggcgcccgttccggcaagtccagcttttccgagaggctcgtcgaagcgtccggcttcaccatgcattatgtcgccacgggccgcgcctgggacgacgaaatgcgcgagcgcatcgaccatcaccggacgcgccgcggcgagggctggacgacgcatgaggagccgctcgatctcgtcggcatcctcagacgcatcgatgatcccagccatgtggtcctgatcgactgcctgacgctatgggtcaccaatctcatgctggaagagcgcgacatgacggcggagttcgccgcccttgttgcgtatctgcccgaggcgcgggcgcgcctcgtctttgtttccaatgaggtcggcctcggcatc…
CobQ	atgacacgcaggatcatgttgcagggaaccggctcggatgtcggaaaatcggtattggtggcggggctctgccggcttgccgccaatcagggcctgaaggtccggccgttcaagccgcagaacatgtcgaacaacgccgccgtttccgacgacggcggcgagatcggccgcgcgcaatggctgcaggcgctggccgcgcgcgtgccgtcgtcggtgcacatgaacccggtgctcctgaagccgcagtcggacgtgggcagccagatcgtcgttcagggcaaggtcgccgggcaggccagggggcgggaatatcaggcgctcaagcccaagctgctgggcgccgtcatggagagtttcgaacaaatatcggccggtgccgatctcgtggtggtcgaaggc…
CobR	ttggagaagacccggctggaccctatcagttatcgcgacgcgatgagccgcctggccggtcacgtgcagatcatcaccgccgctgacggcagcgagcggcgcggcgtcactgtgactgcggcctgctcggtttccgatagcccgccgacggttctcgtctgcctgaacggcgccaatccgcgcaacgatatcttcacgcgcagcgacagctttgcactcaacctgctcggcgacgagcaccgggcgcttgcccatggcttctccggccgcgaccagctcgacatggatctgcgttttgcgctcggacagtggacgcggcttaggaccggtgcgccaatcctcgtcaatgccaccgccgctttcgattgccgtctggtcgaggtgaagacgatcgccacg…
CobW	atgaccgaaacatccccgcagaagccgatccccgtcaccgtgctcaccggctatctcggcgccggcaagacgacgcttttgaaccgcatcctcagcgagaaccatggccgcaaatacgcggtcatcgtcaacgagttcggcgagatcggcatcgacaacgacctgatcgtggaatccgacgaggaaatctacgagatgaacaacggctgcgtctgctgcaccgtgcgcggcgacctgatccgcgtggtggaaggcctgatgcgccgccccggccgcttcgatgcgatcatcgtcgagaccacgggccttgccgacccggtcccggtcgcccagaccttcttcatggacgacgacgtgcgcgccaagaccgagcttgacgccgtcgtcgcgctggtcgac…
CysG	atgtcgcagcagctcgccgttttccccgcattctttcgcgtcgcgcaaaagcgcgtggcggttttcggcaatggcgacgaagcctttgccaaggtgcggctgctgctgaacaccgaagcgtcgatcgtcgtcttcgccgacgcgccggaagcggagttcgcacaataccttcgtgaccgtgggatcgaacatgtcgcggccgccttcgcacccgagcagctcgacggcgctattctcgtttttgccgccaccggcaatgccgtcgaggatcagcgcatcgtccttgcagcgcgtgaacgcaagatcccggcaaatgccgtcgaccagcccgacttctgcgacttcttcacgccggcgctcgtgaaccgtgcccccgttgcagtcgccatcgggaccgaa…
HemA	atggatttcgagaatttctttaagaacgagctggacgggctgcatcaggaaggccgctaccgggttttcgcagacctcgcccgtcatcgcggccaattcccgaaggccgcgcgccatacggctgaaggcgttcaggaagtcaccgtctggtgttcgaacgactatctcggcatgggccagcattctgtcgtcaccgaggcgatgaagcgcgccatcgacgaatgcggcgccggcgccggcggcacccgcaacatttccggtaccaaccattaccacgtcctgcttgagcgcgagctcgcggacctgcatggcaaggaatcggcgctgctctttacttcgggctacgtgtccaactgggccgcgctcggaacgctctgttccaagattcccggtgttatc…
Fla	atgttttacgatacgacctcgaacagtcacggtctgccgcatgatcctttcaaggcgattgtttcgccgcggccgatcggttggattggcacgcggtcggccgagggcgcgctgaacctcgcgccctattccttcttcaatgccatcagcgaccggccgaagctcgtgatgttttcatcgagcggctataaggattcggttcgcaacatcgaggcaaccggcgagttcacggcgagcttcgccagccgtgacctggcggccgccatcaacaagacgtcgatcccggcgccgcatggcgagagcgaattcgagatcgccggattgacgccggtcgacggcgcgctggttggggcgccgttcgtcggtgaagcctatgccgcgctcgaatgccggatgacc…
HemB	atgaacgacaggacaaatcttgtggacagggtcaccggccatcgccgcatgcgccgcaaccgcaaggccgactggacgcgccggctggtgcaggaaaaccgcctgaccgtcgacgacctgatctggccgatcttcatcgtgccgggcgagaacatcatccagccgatcgacgcgatgccgggcgtcaaccgcatgagcatcgacaaggccgtggaagcggtaaaggaagcggccggtctcggcatcccggcgatcgccaccttccccaacatcgacctgtcgctgcgcgacgataccggctccaacagtcttgcggccgacaacctgatcaaccaggcgacgcgcgccttcaagaaagccgtgcctgagatcggcatcatcaccgacgtcgcgctcgac…
HemC	atgcaaacaaaacctttccggatcggcacgcgcggcagcccgctggcgctcgctcaagcccatgaaacgcgcgatcgcctcgcagcggcgcatggtctggcgccggaaatgttcgaggtcgtcatcctctcgaccaagggcgaccggatcaccgaccgctcgctcgccgagatcggcggcaagggcctgttcaccgaagagatcgagcaacaattgctgtcgggcgaactcgatttcgctgtgcattcgtccaaggacatgccgacgaaactgcctgacggcctctgtctttccgccttcctgccgcgtgaggacattcgagatgccttcatcggtcggacggcaaaaaaactgctggaactgccgcagggcgtgacggtcggctcgtcgtcgctgcgc…
HemD	atgcgcgtgctcgtcacccggccgcttcccgccgccgaggcgacggtacgccggctggaagccgccggccaccggccgatcctgctgccgctgatgcaggcgacacatcttgctgccgtctctgttgccgcgcttgaagtgccgcatgcggcgatcgtgctcaccagcgccgaagccattcgggtgctcgtatcgtcagatgcagacctgtcacagcatctggcgaccccgtgcttctgcgtgggcgccgccacggcgcaagcagcagccgggctcggtttctccgatctgcgcatagcggagggtaccggccagtccctggcggaactgatcggtgcgaccatcgacacgctgccgccacttcccctgctctatctggcaggaacgccgcgctccgaa…
MetK	atgcgtgcaaactacctgttcacgagtgaatccgtagccgaaggtcatccggacaaggtgtgtgaccgtatctccgacgagatcgtggacctggtctaccgcgaagcggccaagaccggtgtcgatccctggggcgtgcgtatcgcctgcgagacgctggcgaccaccaaccgtgtcgtgattgccggcgaagtgcgcctgccgccgagccttctgaagaaggacaaggacggcaacgacgtcatcaacccctcgaagttcaagtctgccgcccgcaaggcgatccgcgagatcggctatgagcaggacggcttccactggaagaccgcgaagatcgacgtgctcctgcacttccagtccgctcacatcgctcacggcgtcgacagcgctgccgacaag…
CobSV	atgggcttcgttggcgatttctgtgacgatgtggcgcggtcgatcggctttctcagccgcatcccgatgcctgcgcgtcatttcgaaggttatgacgggcgcttgagccgtgccgtgcgcgccttcccgttcgccggcctggcgatcgcactgccatcggcggccgtcgccatggccctcatggcgctgcaggtgagctcgctctttgccgcctttgtcgtcgtcgccatccaggcgcttgtcaccggcgcactgcacgaagacgggcttggcgacacggccgatggctttggcggcggtcgcgaccgcgaagcggcgcttgcgatcatgaaggacagccgcatcggcacctatgcggccgtcgccctcatcctctccttcggcctgcgcgtctcggcg…

## Sheet: Table S3
Gene number	Gene	FPKM of sapmles at 48 h	FPKM of sapmles at 72 h	FPKM of sapmles at 96 h	FPKM of sapmles at 120 h	FPKM of sapmles at 144 h	FPKM of sapmles at 168 h
18	Hpf	11505	12936.3	10168.3	8376.02	7334.74	4791.66
39	NifU	1843.49	2097.43	1978.09	2502.69	2754.51	4792.89
82	duf	17563	25934.7	21361.7	8293.62	7997.2	447.4
142	pstS	1171.48	1172.67	1177.17	8932.49	12477.8	113.6
353	RirA	1851.27	2274.88	1791.85	1854.47	2848.76	4758.92
422	GroEL	5160.13	3934.52	4890.1	3490.41	7014.22	372.81
423	groES	3541.87	2566.82	3349.43	2244.37	4254.53	269.8
447	prcsH	2109.36	2619.56	1442.43	471.66	370.19	15005
558	livK	6533.09	6710.51	5769.74	4146.67	4805.85	923.3
696	cytO	3704.16	2742.16	2841.08	3963.58	3469.07	837.15
722	WP_029742913.1	7621.42	4316.9	3067.57	1641.21	1498.29	726.31
773	hslO	2740.7	2677.84	2286.11	5435.81	2981.45	6870.92
790	KSV81426.1	67341.7	94602.1	92206.5	84528.7	78700.2	17723.6
888	WP_034803904.1	352.73	1056.59	2010.38	5928.61	11551.8	20719.9
904	omp	2818.63	3992.11	3725.53	2455.1	2167.48	937.65
944	glyA	2724.67	4453.2	4906.33	7891.43	6088.44	712.22
977	phhA	50.05	48.28	57.86	12.86	19.79	23176
1126	rpsM	4910.69	4783.42	4333	3061.69	5115.33	852.61
1212	pdhA	4579.02	5815.42	4228.55	7627.35	6815.81	342.54
1213	pdhB	3896.69	4898.46	3794.22	6095.7	5930.16	161.83
1214	aceF	2612.07	4053.91	3020	4543.53	4976.14	272.25
1257	pfp	1094.03	3534.58	3688.84	5219.98	3202.64	241.75
1280	gltA	3512.49	4564.08	4410.74	3709.89	3148.42	311.73
1316	trmFO	2373.86	5763.88	7524.56	16103	10396.3	729.83
1486	pccA	3956.84	4852.96	3769.51	2918.07	3300.69	39.57
1539	grxD	3877.98	3554.64	3147.39	2947.31	2923.35	1534.23
1688	cspA	2912.24	3334.92	4211.19	4597.98	4606.58	1085.74
1732	ccoP	3938.85	4531.5	4436.19	2937.35	3198.26	169.17
1735	ccoN	5707.05	4942.24	4783.16	3115.72	3196.89	88.99
1777	mttB	5820.45	5963.28	5155.03	5970.18	4925.01	8055.46
1778	metH	15891.4	17655.5	15712.7	25637.3	26649.9	23214.8
1809	LysR	7356.09	8719.64	7453.5	7292.16	7795.29	16885.2
1968	YciI	204.21	709.58	1422.19	1911.01	3286.05	5884.77
2164	grpE	1371.57	1947.06	1361.85	2209.81	2399.45	41112.4
2204	WP_112771108.1	60071.8	129228	214832	188742	207105	976160
2340	WP_034791966.1	2175.3	2320.46	2714.36	2148.85	2065.47	1929.14
2572	ThuA	2409.88	2969.77	3045.23	3030.72	2258.92	1718.74
2576	WP_112975178.1	2357.26	2382.01	1958.84	1682.04	1465.28	7018.05
2626	Crp	6575.79	6140.89	5245.4	4406.84	4353.88	145.85
2707	FOXRED	3723	3704.04	3410.36	4868.6	4718.65	1494.55
2821	fixA	4572.6	4990.15	4963.18	6521.21	6205.05	1316.79
2822	etfB	3614.09	4340.59	4917.66	5332.33	5390.25	1097.29
2873	hutF	6330.3	8624.45	8678.86	10905.8	10419.2	11940.9
2874	proX	3035.09	4844.39	4623.63	9869.95	6307.12	5699.52
3005	gapA	2247.65	4475.65	4310.21	2883.95	2906.94	126.12
3027	dcp	23138.9	52248.3	35002.6	42333.8	39537.6	71294.3
3062	ibpA	1943.25	1981.16	2362.71	2577.42	2768.98	4755.54
3098	soxG	1786.77	2515.08	2782.12	6334.24	3652.99	2471.17
3101	soxB	1982.73	2099.19	2026.66	4105.77	2603.99	699.9
3195	purU	4236.13	3988.13	3573.57	5466.01	4541.23	4125.96
3277	fdoG	2063.71	2406.15	2251.61	2851.36	2587.18	4310.3
3330	mdh	1884.21	2426.64	2046.59	2365.67	4662.47	554.67
3366	rpmA2	3597.76	3195.92	3737.75	2868.77	3700.02	476.75
3367	rpmA1	2766.81	2904.22	2942.75	3162.82	3444.21	461.82
3375	ybeB	2879.03	2116.58	2313.48	2726.93	2251.3	2650.86
3381	bfr	2885.72	4201.71	2659.31	1945.72	1479.58	596.9
3389	WP_060521435.1	3919.09	4879.72	4955.14	5962.42	7582.54	7986.92
3442	YccA	4062.59	4419.38	4673.38	4494.01	5887.62	21115.4
3581	WP_034801651.1	1262.45	2467.05	3246.41	4233.68	6518.61	13106.3
3589	trxA	888.42	1223.09	1827.69	2741.25	4195.64	7897.07
3695	dnak	1786.78	2257.99	2827.23	2741.54	4471.94	1735.1
3765	rpsO	3330.38	5538.08	5800.88	3942.18	5417.21	1157.78
4905	nuoD	5943.38	4631.58	4402.89	3701.2	2744.59	617.05
5253	mfd	5775.75	5961.31	3701.86	2359.61	1498.12	464.4
6507	ganT	4230.29	7889.31	5586.42	3333.96	1412.19	3976.63

## Sheet: Table S4
Primers	Sequence (5'-3')
RpBBR-F	ATTGCGTTGCGCTCACTGCC
RpBBR-R	CTTCCCAACAGTTGCGCAGCC
Pdnak-F	TTCAGGCTGCGCAACTGTTGGGAAGGCCGCCCGTGAACCTCGATTTGAC
Pdnak-R	GTCGTTCTCTCCTTGCAGCGGACTG
HemA-F	CAGTCCGCTGCAAGGAGAGAACGACATGGATTTCGAGAATTTCTTTAAGAACGAGCTGGA
HemA-R	AAGCGGGCAGTGAGCGCAACGCAATTTACGCGACAGCGCGGGCCA
HemB-F	CAGTCCGCTGCAAGGAGAGAACGACATGAACGACAGGACAAATCTTGTGGACAGGG
HemB-R	AAGCGGGCAGTGAGCGCAACGCAATTCAGCGGCCTTTGGCGAGAATGC
HemC-F	CAGTCCGCTGCAAGGAGAGAACGACATGCAAACAAAACCTTTCCGGATCGGCA
HemC-R	AAGCGGGCAGTGAGCGCAACGCAATTTAAGTCCAGCTTGCAAAGAAGCCGGG
HemD-F	CAGTCCGCTGCAAGGAGAGAACGACATGCGCGTGCTCGTCA
HemD-R	AAGCGGGCAGTGAGCGCAACGCAATTTAGAGAAGACTGAAAAGGCTGTCTTCATC
CobAD-F	CAGTCCGCTGCAAGGAGAGAACGACATGATCGACGACCTCTTTGCCGGATTG
CobAD-R	AAGCGGGCAGTGAGCGCAACGCAATTCAAATCATTGCGATTGCAAGAACAAACCCGG
CobFM-F	CAGTCCGCTGCAAGGAGAGAACGACATGCGCAAAATTCTGATCATCGGCATCG
CobFM-R	AAGCGGGCAGTGAGCGCAACGCAATCTATTCGCCGCGCCCTCTGAAGC
CobFI-F	CAGTCCGCTGCAAGGAGAGAACGACATGCGCAAAATTCTGATCATCGGCATCG
CobFI-R	AAGCGGGCAGTGAGCGCAACGCAATCATGGTCGGTCCTTCCAGCCGG
CobJM-F	CAGTCCGCTGCAAGGAGAGAACGACATGACCGGTACGCTCTATGTCGTCGG
CobJM-R	AAGCGGGCAGTGAGCGCAACGCAAATGACCGGTACGCTCTATGTCGTCGG
CobN-F	CAGTCCGCTGCAAGGAGAGAACGACATGCATCTGCTTCTCGCCCAGAAAGG
CobN-R	AAGCGGGCAGTGAGCGCAACGCAACTATTCATTGCCGGCACGAAGCCG
CobS-F	CAGTCCGCTGCAAGGAGAGAACGACATGAGCAAGATTGACCTCGACATTTCCAACCTC
CobS-R	AAGCGGGCAGTGAGCGCAACGCAATCAGGCGGTGGCTTCGA
CobT-F	CAGTCCGCTGCAAGGAGAGAACGACGTGAGCTCGAATTCGAAGGCAAAGCCAAC
CobT-R	AAGCGGGCAGTGAGCGCAACGCAAGTCTTCGCCGCGCCGGG
CobR-F	CAGTCCGCTGCAAGGAGAGAACGACTTGGAGAAGACCCGGCTGGACC
CobR-R	AAGCGGGCAGTGAGCGCAACGCAATTATAGCGAGTGGTATCCGCGGTCCAC
CobO-F	CAGTCCGCTGCAAGGAGAGAACGACATGAGCGACGAGACGACAGTAGGC
CobO-R	AAGCGGGCAGTGAGCGCAACGCAATCAGAACTCCACGCCCTGCTGC
CobPU-F	CAGTCCGCTGCAAGGAGAGAACGACATGAGCAGTCTCAGCGCCGGG
CobPU-R	AAGCGGGCAGTGAGCGCAACGCAATCAACCCTTCATTTTCAGCGGCAAACCG
CobSV-F	CAGTCCGCTGCAAGGAGAGAACGACATGGGCTTCGTTGGCGATTTCTGTGA
CobSV-R	AAGCGGGCAGTGAGCGCAACGCAATCAAACCGTCAGCGCAAGGGC
CobQ-F	CAGTCCGCTGCAAGGAGAGAACGACATGACACGCAGGATCATGTTGCAGGG
CobQ-R	AAGCGGGCAGTGAGCGCAACGCAACTAGTGCCTGAGCAACTCGTCCAGCC
CobW-F	CAGTCCGCTGCAAGGAGAGAACGACATGACCGAAACATCCCCGCAGAAGC
CobW-R	AAGCGGGCAGTGAGCGCAACGCAATCAGTTCGGCTGCGCCTCGC
CysG-F	CAGTCCGCTGCAAGGAGAGAACGACATGTCGCAGCAGCTCGCCGT
CysG-R	AAGCGGGCAGTGAGCGCAACGCAATCAGTTCAAAATCTGTTCGTCGCGCCCG
BluB-F	CAGTCCGCTGCAAGGAGAGAACGACATGCTGACTGAACCGAAGGGCGG
BluB-R	AAGCGGGCAGTGAGCGCAACGCAATTACGCCTTCTCCTTGCTGCGTCCC
Fla-F	CAGTCCGCTGCAAGGAGAGAACGACATGTTTTACGATACGACCTCGAACAGTCACGG
Fla-R	AAGCGGGCAGTGAGCGCAACGCAATCAGCGCGTCGGGCGGGTCA
Metk-F	CAGTCCGCTGCAAGGAGAGAACGACATGCGTGCAAACTACCTGTTCACGAGTGA
Metk-R	AAGCGGGCAGTGAGCGCAACGCAATTAGGCGGCAGCGCGGC
*: The underlined parts mean the homologous arms.

## Sheet: Table S5
Primers	Sequence (5'-3')
P18-F	TTCAGGCTGCGCAACTGTTGGGAAGGTTTGAGCTCAAGTATTTCTTCACCGTCTCGATCG
P18-R	TATCCTCCTCGCCCTTGCTCACCATGGAGTTTCCTCTCTCGTTCGTGATTTGCG
P39-F	TTCAGGCTGCGCAACTGTTGGGAAGCGGGCATGCGCGCCAAGAAT
P39-R	TATCCTCCTCGCCCTTGCTCACCATGTCTGTCTCCGTTTCGCCGGAGC
P82-F	TTCAGGCTGCGCAACTGTTGGGAAGGCCCAGGCGCCGAAGGAACA
P82-R	TATCCTCCTCGCCCTTGCTCACCATGTCTCACTCCTATCTCTGGCCGCGC
P142-F	TTCAGGCTGCGCAACTGTTGGGAAGTCGAGAACCTGATCGAGAATGCGTGCA
P142-R	TATCCTCCTCGCCCTTGCTCACCATAAAAGTTCTCCCGGAATGGGCTTGTGT
P353-F	TTCAGGCTGCGCAACTGTTGGGAAGTCGTTGACGACAGGCTGGGTTACGC
P353-R	TATCCTCCTCGCCCTTGCTCACCATCATTCACTCCGGCATCGAGAGGTTCA
P422-F	TTCAGGCTGCGCAACTGTTGGGAAGAAAATCTAGGCGCCGATCCTTGACTCAC
P422-R	TATCCTCCTCGCCCTTGCTCACCATTAGAGAAAACTCCCGGGCTCATTGCCC
P423-F	TTCAGGCTGCGCAACTGTTGGGAAGAGACGTCACATAAAACGACATCGTAGCGC
P423-R	TATCCTCCTCGCCCTTGCTCACCATTAGTCTAATCCCTCGATCAAATGACATTACGGATCG
P447-F	TTCAGGCTGCGCAACTGTTGGGAAGCATGCCAGAGATTGTAGGGCTCGACG
P447-R	TATCCTCCTCGCCCTTGCTCACCATCTCAAACTGCCTTTCCTTGACGTTTCGATCAG
P558-F	TTCAGGCTGCGCAACTGTTGGGAAGCAAGCCGAAGCCGGATATCTTCCTGC
P558-R	TATCCTCCTCGCCCTTGCTCACCATTGTGTTTCCTCCTAAAAATACCCCGATGGGG
P696-F	TTCAGGCTGCGCAACTGTTGGGAAGAACCCGAAGGCCTATCTCTTCATGCTG
P696-R	TATCCTCCTCGCCCTTGCTCACCATCAGGATCTCCCGGTCAATGAAATCTATTCGGC
P722-F	TTCAGGCTGCGCAACTGTTGGGAAGGTCAGCGTCAGCAGCGGGTG
P722-R	TATCCTCCTCGCCCTTGCTCACCATGCTGTACTCCTTCTGTTGCCCACGC
P773-F	TTCAGGCTGCGCAACTGTTGGGAAGCGGTCGTCCGCCGTCTCGAT
P773-R	TATCCTCCTCGCCCTTGCTCACCATTTCCGTTCCCTTGTTTTGGCGGTGC
P790-F	TTCAGGCTGCGCAACTGTTGGGAAGATCGTTCAGAATCACCTGGTCGGGG
P790-R	TATCCTCCTCGCCCTTGCTCACCATTTCTGACCTCCAGTCAAAAGTTTCAAACGGGTCT
P888-F	TTCAGGCTGCGCAACTGTTGGGAAGTTTTTGGGTAGCGCGATCGTGCCG
P888-R	TATCCTCCTCGCCCTTGCTCACCATGGTCTTTGCTCCTGGGAGGCTCG
P904-F	TTCAGGCTGCGCAACTGTTGGGAAGCCGCGCTTCGTCAAACGAGGC
P904-R	TATCCTCCTCGCCCTTGCTCACCATAAACATTCTCCTTTTCGTCCCGATGCGC
P944-F	TTCAGGCTGCGCAACTGTTGGGAAGGCGCTTCGAATCGTCGGGCT
P944-R	TATCCTCCTCGCCCTTGCTCACCATCGGCGCGAGGCTCCTCTCAA
P977-F	TTCAGGCTGCGCAACTGTTGGGAAGGCGCGTCATGAAGGTATCGTAGCTTTCG
P977-R	TATCCTCCTCGCCCTTGCTCACCATGACGTCTCCTCATTCGTCAGATGAACTCTCC
P1126-F	TTCAGGCTGCGCAACTGTTGGGAAGTCTGAAGCTCGATGCCGTAATCGAGCT
P1126-R	TATCCTCCTCGCCCTTGCTCACCATGTCTATTCTCCTTGCGTTCCAGTTGCCATCC
P1212-F	TTCAGGCTGCGCAACTGTTGGGAAGGACGCTAATCTGATTGCCGTACTGCGTATCAG
P1212-R	TATCCTCCTCGCCCTTGCTCACCATTCGTTCCTCCCAATGGTTAGCCTTTTGCG
P1213-F	TTCAGGCTGCGCAACTGTTGGGAAGCAGCTCTGGAAGCTGCCGGTGATC
P1213-R	TATCCTCCTCGCCCTTGCTCACCATGTTTGTCCCTCCCCGGATCAAAGCAG
P1214-F	TTCAGGCTGCGCAACTGTTGGGAAGACCCGGTCATCTTCCTCGAAAACGA
P1214-R	TATCCTCCTCGCCCTTGCTCACCATCGAAGGGCCCTCCCCTTATTTGTAGCA
P1257-F	TTCAGGCTGCGCAACTGTTGGGAAGGGCTACGGAGACGTGTTTTGAAGCCCG
P1257-R	TATCCTCCTCGCCCTTGCTCACCATCCGGTGTCTCCTTGGTGACGGC
P1280-F	TTCAGGCTGCGCAACTGTTGGGAAGTTAAGCGCGGCAGGCCGGAAAC
P1280-R	TATCCTCCTCGCCCTTGCTCACCATCGGACCCTCCGTCTTATGGCAACG
P1316-F	TTCAGGCTGCGCAACTGTTGGGAAGAAAATCTTAATTGCCCGTTGATAAGCGATTGTTTT
P1316-R	TATCCTCCTCGCCCTTGCTCACCATTGTCTCTGTAACTTCTGCTCAAAAAGATTATATTTCAGAGCA
P1486-F	TTCAGGCTGCGCAACTGTTGGGAAGATACCGGGGATAACCATGACAGGGC
P1486-R	TATCCTCCTCGCCCTTGCTCACCATGTCGTAATCTCCTGACCACGCGCC
P1539-F	TTCAGGCTGCGCAACTGTTGGGAAGGAAGCGTTTCGTGGCAAAAGCCGC
P1539-R	TATCCTCCTCGCCCTTGCTCACCATCCTGTCTTCCTTCCTGCGCCG
P1688-F	TTCAGGCTGCGCAACTGTTGGGAAGGAACCAACCTTCAGTAAAACCTGCGCGTTA
P1688-R	TATCCTCCTCGCCCTTGCTCACCATGGAAGAAGTCCTTTTCCTTCAGTCAATTTGCGT
P1732-F	TTCAGGCTGCGCAACTGTTGGGAAGGGTGCCGGAATCGGTGATGCC
P1732-R	TATCCTCCTCGCCCTTGCTCACCATTCTATTAATCCTCCTTCAGGGGGATGGCTGC
P1735-F	TTCAGGCTGCGCAACTGTTGGGAAGATTTCAGCCGCTCCAGCGTCG
P1735-R	TATCCTCCTCGCCCTTGCTCACCATGGTTGGGTCCCCAACTTTATCCGAACG
P1777-F	TTCAGGCTGCGCAACTGTTGGGAAGCGACCAGCGCCTGGGTCAGG
P1777-R	TATCCTCCTCGCCCTTGCTCACCATTCGCTTTTCCTCTCCCGCGCAT
P1778-F	TTCAGGCTGCGCAACTGTTGGGAAGCCTCGTCGAGCACCTCGTATTCGC
P1778-R	TATCCTCCTCGCCCTTGCTCACCATATTGGGGTTCCTCGGTTCCTGGC
P1809-F	TTCAGGCTGCGCAACTGTTGGGAAGTGTTGGACATTTCATGGCTCCTTCTGAGTGT
P1809-R	TATCCTCCTCGCCCTTGCTCACCATGGCGTCAACCTCATTCAAAAAAACTGAAAGATAGCT
P1968-F	TTCAGGCTGCGCAACTGTTGGGAAGGCATTGAATTCTCCAGGGCCATGCCG
P1968-R	TATCCTCCTCGCCCTTGCTCACCATTGTCCATTCTCCTCTGTCACGCCAGT
P2164-F	TTCAGGCTGCGCAACTGTTGGGAAGCTGCGCGGCGCGGTGATCCC
P2164-R	TATCCTCCTCGCCCTTGCTCACCATCGGTAAAGTAGTACAAGTAACCCGCCCAGC
P2204-F	TTCAGGCTGCGCAACTGTTGGGAAGGCCGCCGGTCGGCTATGCCG
P2204-R	TATCCTCCTCGCCCTTGCTCACCATCAGGCGCTCCTTAACGCAAGCC
P2340-F	TTCAGGCTGCGCAACTGTTGGGAAGGCCGCGCGAAGAGATCGACAG
P2340-R	TATCCTCCTCGCCCTTGCTCACCATGACAACCTCCGTGATGGCATCGGG
P2572-F	TTCAGGCTGCGCAACTGTTGGGAAGAGATCGGCACGCCGCTCGAA
P2572-R	TATCCTCCTCGCCCTTGCTCACCATGGCCATTCTCCTTGCGTGTTCGCC
P2576-F	TTCAGGCTGCGCAACTGTTGGGAAGGACGATAGCCAAGGCGGGTTGCC
P2576-R	TATCCTCCTCGCCCTTGCTCACCATTGGGTCGACTCCTCCTGTTCCCC
P2626-F	TTCAGGCTGCGCAACTGTTGGGAAGCGCTCGGCGTCGGCGAAGGC
P2626-R	TATCCTCCTCGCCCTTGCTCACCATCGTACCCGTCCTGAGTAAAATCCAGCGCTA
P2707-F	TTCAGGCTGCGCAACTGTTGGGAAGCCGCGGACGATCTCCGAAATGGTC
P2707-R	TATCCTCCTCGCCCTTGCTCACCATTGATTGCGACCCTAGTTGGATTGGATGCC
P2821-F	TTCAGGCTGCGCAACTGTTGGGAAGGCAGCGGCGTGTCCTGGAGC
P2821-R	TATCCTCCTCGCCCTTGCTCACCATGGATTCTTCCCTCCAAGAGCTTTCGCAGG
P2822-F	TTCAGGCTGCGCAACTGTTGGGAAGGGTCGAGCCGCTCGCTGTCG
P2822-R	TATCCTCCTCGCCCTTGCTCACCATGATAAAATCTCCCTTCCTTAAATCAGAGCACGCCGG
P2873-F	TTCAGGCTGCGCAACTGTTGGGAAGTCGCGACCTCTTCCTTGAGCAGC
P2873-R	TATCCTCCTCGCCCTTGCTCACCATGTGCATTTTCCTGTACGTAGTTGTATATGGAACTATAGATATTTTA
P2874-F	TTCAGGCTGCGCAACTGTTGGGAAGGCGACGGCATTTTCCCGGCG
P2874-R	TATCCTCCTCGCCCTTGCTCACCATTAAGCTGTTCCCTGATTTGATTTTTGGCTTTGACGA
P3005-F	TTCAGGCTGCGCAACTGTTGGGAAGGAACCTGATGGCCGTTCGCACCG
P3005-R	TATCCTCCTCGCCCTTGCTCACCATGGGTCTCTCCCTGTCTGACTGACGT
P3027-F	TTCAGGCTGCGCAACTGTTGGGAAGGCCCGGCCCGAAATTCCGTATATTCC
P3027-R	TATCCTCCTCGCCCTTGCTCACCATGCAAAGCGATCCCCATCAGCCCG
P3062-F	TTCAGGCTGCGCAACTGTTGGGAAGTCGTCTTGAAGATCGCATAGCGGATCTTGC
P3062-R	TATCCTCCTCGCCCTTGCTCACCATGGTGTCCTCCTTGGAGCAACTTTTGCG
P3098-F	TTCAGGCTGCGCAACTGTTGGGAAGGGAAGCGATCTGGGCGCGGG
P3098-R	TATCCTCCTCGCCCTTGCTCACCATGGAGGCGGCCCCCTTCCTTG
P3101-F	TTCAGGCTGCGCAACTGTTGGGAAGCGTGCCAGCTTGCGGACGCG
P3101-R	TATCCTCCTCGCCCTTGCTCACCATCGGCCCGTTACTCCCGGTGA
P3195-F	TTCAGGCTGCGCAACTGTTGGGAAGGCGTCGTGTCCCACGTCATGGC
P3195-R	TATCCTCCTCGCCCTTGCTCACCATCGGTATGTCTCTCGCTCCAGAGGTTTTTCC
P3277-F	TTCAGGCTGCGCAACTGTTGGGAAGCGGCCTGGCGCTCGGCGAGA
P3277-R	TATCCTCCTCGCCCTTGCTCACCATGGTCTTTTCCTCACTCCGCCGCTT
P3330-F	TTCAGGCTGCGCAACTGTTGGGAAGCCGACCTCTGCCAGCAACCG
P3330-R	TATCCTCCTCGCCCTTGCTCACCATGAAAGTGCTTCCTTTGTGATCCCAATATGATCAAGGC
P3366-F	TTCAGGCTGCGCAACTGTTGGGAAGGGACGCCGAAGTCGAGTTGATAGAGACG
P3366-R	TATCCTCCTCGCCCTTGCTCACCATTTTTTATCCTTTCATGTTCGATCCGGCTCTCTGCC
P3367-F	TTCAGGCTGCGCAACTGTTGGGAAGTATCCGAAAAGGAGATCCACTCAACTGTCGAC
P3367-R	TATCCTCCTCGCCCTTGCTCACCATTGGTGTTCTCCTTTAAACCTTAGATCCCTGAACTCAG
P3375-F	TTCAGGCTGCGCAACTGTTGGGAAGCCATGAGCGAAGCGATCGCGC
P3375-R	TATCCTCCTCGCCCTTGCTCACCATGAACAGAACAGGCACTTCCGATTCGAACAAAG
P3381-F	TTCAGGCTGCGCAACTGTTGGGAAGTGTGTAAAAATGTCGCAGGCTGTGCG
P3381-R	TATCCTCCTCGCCCTTGCTCACCATGATCCGCCCTCCGGTTGTCGT
P3389-F	TTCAGGCTGCGCAACTGTTGGGAAGCAGCGTCTCCGGCGCATCGT
P3389-R	TATCCTCCTCGCCCTTGCTCACCATAATCGTCACCTTTCTGATGGCGATGTGG
P3442-F	TTCAGGCTGCGCAACTGTTGGGAAGGTCCTGAAGACGCTGGGGGCAAC
P3442-R	TATCCTCCTCGCCCTTGCTCACCATTGTTTCCTCATTCAAGCTCCGGTGGAAGTTAC
P3581-F	TTCAGGCTGCGCAACTGTTGGGAAGCTGCAGACCGTGCAGGTGGTG
P3581-R	TATCCTCCTCGCCCTTGCTCACCATCTTCAGGATTCCTCGCAATCATCCGGGC
P3589-F	TTCAGGCTGCGCAACTGTTGGGAAGCCCAGTTGGCCTTCAGAACAACGCG
P3589-R	TATCCTCCTCGCCCTTGCTCACCATAGGCTGCTCCTTGCGTTCGGAA
P3695-F	TTCAGGCTGCGCAACTGTTGGGAAGGCACCGCGCCGCCCCCCGGC
P3695-R	TATCCTCCTCGCCCTTGCTCACCATGTCGTTCTCTCCTTGCAGCGGACTG
P3765-F	TTCAGGCTGCGCAACTGTTGGGAAGAGCTGAGCTGGTCGCTGGAGG
P3765-R	TATCCTCCTCGCCCTTGCTCACCATCGGATGATCCTTTCGATTTCGAGGATTTCGG
P4905-F	TTCAGGCTGCGCAACTGTTGGGAAGTCAATTTCGTCGATGTCTGCGGCGT
P4905-R	TATCCTCCTCGCCCTTGCTCACCATACCGATTGCTCCAGGTCGGACG
P5253-F	TTCAGGCTGCGCAACTGTTGGGAAGGAGAAGAGCGGATCTAGCAGGGCGG
P5253-R	TATCCTCCTCGCCCTTGCTCACCATCATCGGTCTATTTCATCCCTTCGGGAAGCTT
P6507-F	TTCAGGCTGCGCAACTGTTGGGAAGCACATGGCGCAGCATTCGGCC
P6507-R	TATCCTCCTCGCCCTTGCTCACCATCGCAGGTGCCGTCCGGTCCT
RpBBR-F	ATTGCGTTGCGCTCACTGCC
RpBBR-R	CTTCCCAACAGTTGCGCAGCC
mCherry-F	ATGGTGAGCAAGGGCGAGGAGG
mCherry -R	AAGCGGGCAGTGAGCGCAACGCAATTTACTTGTACAGCTCGTCCATGCCGCC
*: The underlined parts mean the homologous arms.

## Sheet: Table S6
Gene number	Gene	Sequence
18	Hpf	gtttgagctcaagtatttcttcaccgtctcgatcggctcggccgagggtggcgacagccattcggcggaatccgtgcgccacaagatccgcacgctgatccacgaggagagcaccgaggcggtgctttctgacgacgacatcgtcgacgtcctcaagaaggccggcatcgatatcgcgcggcgcacggtcgccaaataccgggaagcgatgaatatcccctcctccgtgcagcgccggcgggagaagcgcgcgctcgccaaggccgccggtttctgagcaccggaagttaaggcgcattaacttttttgcgaccttcgattgactctctccgacacaggcgatatgagcccgccgcaattgccggggactgctcaccccggaagcctccggtgcgaccg…
39	NifU	cgggcatgcgcgccaagaattccaatggtggcctcgtcctgctctatgtgatcgccgacggcgacttccagcaatggctgggggtcgaggaaatcatgcgtgcggaagcacgcgaggaggccgaggcgacgctcgccaaggtgtcccaatcggtccgcgagcggatcggcatcgagcccgaggtcgtcatccgcgagggcacggccacggagcagatccacgcggcgatcgaagaagatcgcgacatcgccattctggttctcgcggccggctcggcgaaagaaggccccggtccgctggtgtcgtccattgccggcaaggccgcggcctttccgatccccgtcacggtcatcccggatgccttgacggatgaggagatcgacgcgctcagctgacctg…
82	duf	gcccaggcgccgaaggaacaggtcgatgcctggacaaaactggtcttcgactacctgcgcggccgctcgacgctgaagcgcgtctacgtgctgatcgacagccgccacggcatcaagaagaacgacgatgaggtgctcgacctgctcgacaaggcagccgtctcctatcagcttgtgctgaccaagaccgacaagatcaaggccgccggcgtgccgcggctgatcgccgagacgctcgaaaagatcaagaagcatcccgccgccttcccggaagtcctcgcaacttcctcggaaaagggcgaagggctcgaagagctgcgggcggcgatcggcactgcgatcgcgcgctaaagggctgcagggcatccggcatcgcgcggagagcacgggcccccatgc…
142	pstS	tcgagaacctgatcgagaatgcgtgcaagtacggccaggaaggcaagaaggtggacgtaatcctgcatggcggcgagggaggcgaggccgaagtcgtcgtgaaggactatggcccgggcattccggccgagcatgtgccgcgcatcaccgagcggttttaccgggtcaatgtcgaggccagccgctcgaagaagggcaccggcctgggccttgccatcgccaagcacattctcacgcggcatcgtgcccggctcctcatccattcagaggtcggcaaaggcacgacctttacggtccgcttctgacatattggcgcgggaaaacccgggggtgttcatttttcattagcattttcaatgacatgagctgtcataaatgtttcgtcgaactgacataaaa…
353	RirA	tcgttgacgacaggctgggttacgcctgcatccttggcttcggtcaggcggctgatgtcgacggtcaggatcacgtcggccggcgagttggcgccttcggcctggatgcgctcgacgaggcccttgtctaggaagagcacattggtggtgatgccggtttccttggtgaaggcgtcgagcagcggcttgatcaggtcgggctgccggtacgagtagatattgacttcaccatcggcccaggcggcgctcgttgccagcagggttgccgtcagggacagaacgcccatcgctgctcttgaaacggacatcgcttcctccattttcttgtttgagctaagttaacaaaattcctcatctttctgaccggagcgctgaaaacagtcaatcaggaaaccgtaa…
422	GroEL	aaaatctaggcgccgatccttgactcaccccatacccaagcttatctcggcatcgctagcactcgataaatgagagtgctaacacccatccatcgggtcgatcagcgatccgtaatgtcatttgatcgagggattagactaatggcaagcaccaacttccgcccgctgcacgaccgcgtcgtcgttcgccgcgttgagtctgaagagaagaccaagggcggcatcatcattccggacaccgccaaggaaaagccgcaggaaggcgaaatcgtcgccgtcggttcgggcgcccgtgacgaaagcggcaaggtcgttgccctcgacgtcaaggctggcgaccgcgttctgttcggcaagtggtcgggcaccgaagtcaagatcaacggcgaagaccttctg…
423	groES	agacgtcacataaaacgacatcgtagcgcttggcgatttcgcgaaaactgttgatccttgcggccatcctggcttcctgcaaacacggtttccggcttgcatggcaaggaagacaggagattacaagtctcgtctcccgaaaaaggcgcaccctcccaaggattccggcggtgtcgagaaccaggaaaaatgcactgcagatgcggcccgccgcgtagaagcacattgtcgtggttatcaaccgtcaaaatcccgcccatgccactcatcgacgcgatcgcccacatttcgccaagaatggggctaggctgcctgtgcccgcgcctgctgcgcccgtccagggcaactgccgtcagcaaaaaatctaggcgccgatccttgactcaccccatacccaag…
447	prcsH	catgccagagattgtagggctcgacgccaggaacccgttccgaaaaatagcgcagcccaaaaagattgcgctcgatcagaacgaggccggccatcgccagaacggagagcaaggaaacagaaagaaagcggcgcggcaaaaacatcgaaaaccatcccgggataacagggtgacgacgctgcgcgctatttcctgccatctgccaagtatcgacaagaacgctcaagaattcatgaatgacccaaagtacataattgatcactaaaatacatatattcgaaatccaaaatacatgtccgcgcgagattgccgacaatccttggaaaatcgcggacgagggtcacgttcaccggcaacggacctttcgacctgaaactttgactattttttccggaaccg…
558	livK	caagccgaagccggatatcttcctgcacggcgccaagcagatgggcgtcgacccgtcgcgggtgctggtgatcgaggactccgtgcacggcattcacggtgcacgtgccgcaggcatgcgcgtcgtcggcttcaccggcggttcgcacacccatccctcgcatgccgaccagctgaccgaagcgggtgcggaaacggtgatttcgcgcatgacggcgttgccgggcgtgatcgcggccctttccgcatggtcggagtcgatgacggcctgattggccgcaggcggtcgcacaccgccatgcccctttcgctccggcttttcggccggagcgggaaagaagccttcggccaacacggcagacgtccaattagacgccgagggacatgatgacacattgca…
696	cytO	aacccgaaggcctatctcttcatgctggcggtctatccgcagttcctcaagccgcagttcgggccgatctggtcgcaggccttggtcatggccgcgatgattgcggcgacgcagctcgctgtctatggcggccttgcccttgctgccggccgcggccgggattttctggtcggcagccctgagacgaccatgtggatcggccgggccgccggggcggtgctcgttctggtcgcggctttcactgtgtggcagggctggtcggcacagtgaagctgtcccggtttctgcaaagtataaacatgaatattaaagtcatgttattggcgggcctgttgaaatcccgaaattacgccggccgacggaaattcctttgtcctaacaagcacatcaaaaaaatgt…
722	WP_029742913.1	gtcagcgtcagcagcgggtggccattgacgcccagcgtctcgccgctcttgctcgcttcgatcgggctcaggcccatgatcttctgataccaggcggacacggccggcagatcctggacgaccagatgcgcatgctcgacatgcgcgggcatggcaagcgcatggtcggttggcatgtcgaaagtctcctgcgaggtcatgtctgtctccttggcatcgaagctacggccggttcgccgtttcagtttcatcgaaactgttgggaatatgggccgcctcgttcgttcacggaagcctgtcagtcacttgatgttgtgttcgacgcgcgttgacagtggttgtcgtcgccctacctcatttcgagtggggccatgcgcgcgcagcgctttcgatttgatt…
773	hslO	cggtcgtccgccgtctcgattggaccgatccgccgcggctcgtcagcgaaagaacggcggagcccatggtccagctagccggtttcctcgccgaggacgctgcggcgttgcttgccggcggcgacgccaggctgatccgcaaatgcgaggcgcaggattgtgtgatgctgttcgtcggcagcaatgcccggcggcgttggtgctcggcggcgcgctgcggaaaccgggtgcgcgtgtcgcgctattaccagcgcagcaaaacgtcctgacgaccacttcaacgatgcgcaaatattaggaaaggcacccgttgacgcaaatgggaaagtccttgccggaaaagcccgttagctttcatgatgtcatcggcttgaagccgacggatctgcaggccgttcg…
790	KSV81426.1	atcgttcagaatcacctggtcggggcgtttgccgaatctctgcgttgattctgctgattcctcaggccgccatcctttctccaccaagcgctttcttggagcgaatgctgttttaggcattcactggacatctgaaacggggttcgcgtccagcttttcccctgttttgggcgggtttctgcctctttctgaaacaggcgacccccaccttccttatgctaaccccccgtcgctaaagggttttcttaatgctttgttaattttctgcgggggtctgcggcgattttgtgtcgtttcagcaacaggcctcggcgaagggcgatgcaaaggacgtgaactcgctagttggacgttgcgccggtgatccggtcttgtattttcaactccggaagcaagggc…
888	WP_034803904.1	tttttgggtagcgcgatcgtgccggcttccgacgcgaattcgccggttatgatgcgaaacagcgtggacttgccagcgccgtttcggcccacgagccccgccttcgtgcccgccggaagcgtcacggatgcgttttcgatgaggagacgtcccgcgatgcgggcggaaaggccggaaatctggatcattgcggccttttgcccggacttggccgggaaggcaagaggtgtcggcgtgctgttgccaccgctgtggcgggtcgggaattcaagaggtcattgttatcgatttttgaacaaggcgttccgacaatcgatactacacatcctcatcgtgagggaccatctcaacaacggaagggcggggaacgctcttctgaccgcctcgatcgaccgaacg…
904	omp	ccgcgcttcgtcaaacgaggcatcggcatgaatggcgaccgcaaagccgtgggcggccaggtcctccactatagctttaccgatcctcttggcgcccccggttacgagagccgccttcagtgctttcttcaacgtttcatcccgctttttcgaatcttcgcgtcagcggacgaagatatagggaagaaacgcggggctgaaacactccctgacgattccttgcccaaaaattaatggaattggcgtaaattgtattattttgcgtacttatagtatagctttcgttaatcttgatttatggttaacaaatatcctgtggcgccaaagcaacatcaaacttcgggcgcgtttgtgccaccaaaatttcacattttggctcttgtgaatccgcatttgctg…
944	glyA	gcgcttcgaatcgtcgggctgcgtgcgcgtacagaacgtgcgcgacctttcgacctggcttctgaaggaaacgcccggctggtcgcgccagcagatcgaggcgaccatcaagaccggcgtcaacacgccgatcacgctcgccgaggaagtccctgttttcttcacctacatcaccgcctggtctgccaaggacggcgtcgtgcagttccgcgacgatatctatcagcgcgacggtgccaccgaactggcgctgcagaccccctatggcgtcgagcagtcgcccggctcggtcgaccaggacgccttgccgcaataagcgaatttgcgacacggaattcttcgagccgcgcttcccttgggagcgcggctttttcatgggttgagcgccgcgatatttcg…
977	phhA	gcgcgtcatgaaggtatcgtagctttcgacgtcattggcgcggatcttcagcatgtagtcgaatgtgccggatagagcgtagcactccatgatctccggccggtcgcgcacgacggcggaaaaggcggcaatcgcctcgtcgtgatgatcttcgagcgtcacatgggcgatgatacagagtttcaagtcgagctttgccggatcgagcagcgccacgcgcttgcgaatgacgccatccgtctccagttcctgcagccgccgccaggccgagctttgcgacatgccggctttctccgcgagatcggagagcgactggccgctatcggcctgaatgagccgcagcagctttcgcacaggctgaagactttctttcacatcggacggcatttcgaattttcc…
1126	rpsM	tctgaagctcgatgccgtaatcgagctcaaggtcgacgaggcagcccttgtaaagcggatggagaatcgcgtagcggaaaccatcgcagccggcggcactgtacgttcggacgacaatccggaagccttcaagcgccggctgaccgagtaccgtgaaaagacggcgccgctctccgagcactacgccggaacggggcagctcagaacggttgatggcatggcggaagtgaacaccgtcaccgccgagatcgagaagattctggcttagacactggtctttgccgaaaaggaactgccggggagttgacttttccggccgattccgccaaagacagcgccaactcgcgacatgagagcggtcggcgcggtcttcaaagaaaatgaagtccgggtacggtc…
1212	pdhA	gacgctaatctgattgccgtactgcgtatcagggcgggaatgcatgtggacacggcatcataagaaacggaaactgggtcggctggtgatgccgctgatcgcggtcgcctttctctcctacttcggctatcattccattcacggcggctatggcctgaaggcgaccgagcaattcgatcgtcagatcgtcgagcggcaggcgcggctggataagctcacgaagcagcgaatgatcctcgaaaaggaggttcagctgatgagtgatgggtcgctggaacgggacatgctggatgaaaaggctcgcctcgcgctgaacatgtcgcgaagtgacgagatcgttatttttcaccgtgccgcaaattaaccagaattcagttaattgaaatttgtaaagcaaaa…
1213	pdhB	cagctctggaagctgccggtgatctacgtgatcgagaacaaccgctacgccatgggtacttccgtttcgcgggcttcggcacagaccgacttctcgcagcgcggcgtctccttcaacattccgggcttccaggtcgacggcatggacgtgcgcgcggtcaaggccgctggcgacgaggcggtcgagcattgccgctcgggcaagggtccgatcatccttgagatgcagacctatcgctaccgcggtcactcgatgtccgatccggcgaagtaccgctcgaaggacgaagtgcagaagatgcgctcggagcatgacccgatcgagcaggtgaaggcgcgtctgaccgaaaagggttgggcgaacgaggatgagctgaagcagatcgacaaggaagtccgt…
1214	aceF	acccggtcatcttcctcgaaaacgaaatcctctacggtcactccttcgaagtgccgaagcttgacgatttcgtgctgccgatcggcaaggcccgtatccacaagatcggcaaggacgcaacgatcgtttccttcggtatcggcatgacctacgccgtcaaggcggttgccgaactcgaagcccaaggcatcgatgtcgaactgatcgacctgcgcaccatccgtccgatggacctgccgacggtcatcgaatccgtcaagaagaccggccgtctggtcaccgtcgaagaaggctatccgcagtcttccgtcggcaccgagatcgcaacccgcgtcatgcagcaggccttcgactaccttgacgccccgatcctgacgatcgccggcaaggatgtgccga…
1257	pfp	ggctacggagacgtgttttgaagcccgaagaaatccgcaagcttgaagcctacttcaagcgcaccttcaatcagcagatggtcgtcaaggctcgcccgaagaaggacgagtccgctgaagtctatctcggtgacgagttcctcggtgtggtcttccgcgatgaggaagacggcgagctttcctacaacttctccatggcgatcctcgacatcgacctctaagtcgcgacgccggacgctttcagtataaaccccgaaaatccatgggattttcggggtttattgttttgtgcgggatgttgatgtcttgctgggcaattgctcgctagtgcttatcttgcggctgtagcgagcgcagcaagaaatttcatgccgaaccgcgatatttcatcaagttgtt…
1280	gltA	ttaagcgcggcaggccggaaacgagctgcgcggcccgcaattgcttgccacgatggccggagaaacaggaagaaccggcctcgcgtaggtaatgtcgcggcgacaacggcggcatcggattcgggaagcctgaagcttccgcgttcgacgtcgagcgacgcttgccgaatttccgtttcgctcattgcgcccgcactttggaccctgacttcgcggtcgatcatgcaaccaacgcagcgcaactgcaaccgaggcgctatctgccgaaaaaagcggcaaacctatatagaatggtaccgcaccatcatcggacgagcttattgatctctttggacttattgccgtaacatgccattattgcgtcgccatatgcacattttcgcatcgcacaatttgcct…
1316	trmFO	aaaatcttaattgcccgttgataagcgattgttttcaaagggacttacgagccgatgctgagcaaggacgcagcgtctgtcgatggacgcggttcggccgcatgggcagtcgcagatggcgaagcatccggtgcctctcgcaagtgcgaaggcgtcacctggatcgtactcgctgcgacaaaagaaaacgccccccggaatgaaccggagggcgtcttacttggaggtcggttgcgcttgacgcgctgcctgaattacttgatcgcctggcgagcaacgtacgggatgtcgccacggccgatgccgaggtcagacagttcgcggtcggtcatacggccgagttcgttgcaggtctgacgatacttgcgccaattgttgaaagaacgtgcgaggttcatg…
1486	pccA	ataccggggataaccatgacagggcgcgacggaaaattcgggatagcagtgcggctgatcgccgtctttgcgctcgttttcctgacctttgcccacaagccgctcagcgccaagagcctgagcccggctgaaatttccgcctatcaattgcctgacggaacgatcgccgaaatctgcttcggcatggatggcgtcgaccacgaaagcggcaagggccaggcgatggccccggtctgcgaggcctgccgtctttcgggctctatcctgctgccggctccgccaaccgagagcgttcgcgccgaaacgggcgcgtggcaggtttcgacagctgtcgctgaatacgcgacaccccatcagcatctgcggttgctgccgccttcgcgcgggcctccggcgcgt…
1539	grxD	gaagcgtttcgtggcaaaagccgcgtgcagcagcaccagatggtctacaacgcactgaagggcaatatgggcggcgtgctacatgccctggcacttcagacgagcgcgccggagtaagctggcgtggctgacctgatcaaggaactcgtcagcggcgtcgttgacagcgcgctcaaggaaattctgaggaagaccggcgtcaagcgcacgaccaccaagcggacgaagcgccggacgcggccggcggcctctggcggcggcatcctcgcggatatccttgaagccgccatccgcaagccggcgaagaaacaggtcagccggcggaaaacctcggcggcgcgcagcaaggcgcggcgccgcacggcttgagtggtattaaaaccacatcttgaggcccat…
1688	cspA	gaaccaaccttcagtaaaacctgcgcgttatcccggggatgcgcaagtgttatggagaggtgcaagccttccccccggcagtccgcccccaaaacgcaaacgcccgttggcggcgcgcacgttcggtcgcggtcgggacgaaattgtgtccggaaaccggccgtccccgatttttctccctgcccggaaagcgacggtcgagaacgggccaaagccctgcaaagacagaggctggacggcttcccgcggcgcacaaggcgcttgcctttttctgcaaatcctgtcacttcttgccccgttcgggcgatttctatcccggagactggactttcaactgcgcccggccttgtgtcgggaccgccggcagcggcaccgtagacgtcttttccccgatatcgt…
1732	ccoP	ggtgccggaatcggtgatgccgagctacgccttcctcaaggcgacgccgctcgatgtgaacaacatcgccgcgaacctcaaggccaacaaggcggtcggcgtgccctacacggacgagatgatcgacaacgcgcttgccgacatcaaggcgcaggcagatccgaacgccgacacgtccggcgtcgagggccgctatccgaaggccaagctcggcgacttcgacggcgatccgcagaagctgacggagatggacgcgctcatcgcttatctgcagatgctcggcacgctggtcgacttctccacctatgacgacaccaccggctatcgctaaggagaccgcaccatggaaacctacacggccatgcgccagttcgccgatagctgggcgctccttgccat…
1735	ccoN	atttcagccgctccagcgtcgcgccgagcgtcggatcgccgcggtaggtgcgttcgatccaggagaagacgaggttttcttcgcccgagtgcatctcgcggatcagcggctccagcacctttgcggcatagaggcatttctgccggtcgatttccgcaggcaggctgtcggcgatttcctccaggcaattgcagagcgcaagctgctcctcgtgggcgcgggcaagccaggcaaacggctcggccacggactcccgccggggggccgggtccagccggctgcggattcgtccgtcttcaaaagtctttttcatcggcttcagacgccagctcccacggcgctccctattgtttgccgaggatgatccaaacgaggtgacaaagccttgatctgaatcaa…
1777	mttB	cgaccagcgcctgggtcaggacgtcgtaaggcgtccagccgcgcttgagcaggatgttggtcccgtcctcgatttcctccttcaggccgtcatagaggtcgtcgtgcatctgctgcacgagttcttcgtcggaaaggtcctcgagaatgatttcatcgtctgccatattggggttcctcggttcctggcacggtcgcgcgaaattttcggacgcgtccatcaatccatagcggtcgatgtctaaaaatctgttttcgaaagcgacgtcgcatatgacaaaaagcgacgggagggcggcttcttttgccgcctgtatattcttaacaaaaacaatatattcgcgccacgcggtttttgcgcccccttgtcgccgctcggcagtgttcgagttgcgccatg…
1778	metH	cctcgtcgagcacctcgtattcgcgaatcttgcgctggatatagggcaaagacggccccgggccgccgccggtgcgcgatgcgcgccttgctgctgctccccgtccctcgccgcgtgcgcggcgaccgccgccttcaaccgcgccctgatctgtcacgtcgctcattcgcttttcctctcccgcgcatcactttttgcgccttcaagcatcatttgaccttaatgctaccaagcatcgggggccttgcgggtctcaatgcgccaaggcatggcgcaactcgaacactgccgagcggcgacaagggggcgcaaaaaccgcgtggcgcgaatatattgtttttgttaagaatatacaggcggcaaaagaagccgccctcccgtcgctttttgtcatatgcg…
1809	LysR	tgttggacatttcatggctccttctgagtgtctcagccggtcgcgaccatgatggtatttatggcctaacctgacttatcattccaacgaatatgtttgatgcctttcatcaaacatggtgattgattagcgggtccgcaaacatcacgtcgtcacggactctctgtggcagtttggcgagttcgcgccgggcttccacccgattccgcgcgatctgtttttcgcgtcgttgccttgcaacaccgtcgaggacggcgatcatttgattgagggcgttgaggaccatgtcgttgctcctgctatgctctttttttaccactgcctgcggcaggcggctgttacggagggaactcttcgaagcggcgataacaagggctgcggtggacatgcgtttctcct…
1968	YciI	gcattgaattctccagggccatgccggtgcggtgtggccctcttttttacggttcttgggcagtgcgtccttcattcctggaccatacttcccgccgtgccgacgcacggctgctggattcctgtgacgagcacagagatgagggtgggtgggggccggcctcgtgccaagccgccagatgaggggagtggcttgggggttcttgagccaacggcgcacattcggatctgcggcgatggtcttgtcgaacagcgcttttctcgcttcatttccccgcgccaatcttttttcggaaaaaattcgacaccgctgtcggcgccgccatttcccgttcgtcatttaggcagggaggcaatctggcttcctccaccggagcgggataggaaaaaaatccgcgcg…
2164	grpE	ctgcgcggcgcggtgatcccggtcatcgacatggcggcccgcctcggcatgaagatgaccgagccgtccgagcgctcggcgatcatcgtcaccgacatcgccggcaagctcgttggcctcctggtcgagcaggtctcggacatgatgacgatcaagagcgaggcgctgcagccggcgccggagatcatcccggaagcgcagcgcgccttctgccgcggcatcgtcgctttggaaaagaccatggtctgcttcctcaacctcgataccgtcattgcggacgagttggcccaggccgcctgacgcaagcttgttccttatctgagaaagccccggtgcatcggcgccggggctttcttgcgtttcggcgtgttttcagaccgtttccgcacgtactggaac…
2204	WP_112771108.1	gccgccggtcggctatgccgacggcaggacctacatcaagatcggcggcgatccgatcgacaggatcctgggtgacgagccggcgatacggcactggttccgcggaccgggcggtgcggcagcggccgagcatctgcgtcggctgctggccgaggtgatgcctgatttccggccggtctccacccgcttttcaccctgtgtcacctcgtttacccgcgacgggctgccctatatcggctttgccgagggcgaccgcatcgccgtcgtcaccggcggcaacggccaggcggcaaaaagctccgacgagatcggcaggctcggcgctgtccttgtgcaaaatggccggatcgatgagcccgaatatgacgccgacttcgcggtcgcctttcgctaggtgcg…
2340	WP_034791966.1	gccgcgcgaagagatcgacagcgccgccttcctgatcatgcatctcggcgactgcaccatgcgacttgcagtctcggtcgaccgggccgagggtgaccagatcgtcgaagcctacaaacgcatgaccatcaaggattttgtcgcggatggaccgcgcggcggcgcgcactcaattgacaactccatgacacaatcctaatcatctgggatcgattggttcccgggacgcgaacgtgtttcgggagcaaacgggaatgtgacggatggacccaagctgggcattcaaatcacggccgaccccgcgactgtagagcgacgtcgatccaccgttccggagcgatccggaagaagccactggcaagaccgcgagagggcggccgagctgggaaggcgaggcag…
2572	ThuA	agatcggcacgccgctcgaactctatgaaagcccgaactccgtcttcgtcgccggctttatcggttcgccgaagatgaactttctgtccggcgcactggctgcgccctacgatgcccatacgatcggcatccgagcggagcatctggagatcaaggcgagtgggggtcaatggtcgggaacggtggtgcattccgaaatgctggggtccgacagctacatttatctcgatatcggcgctggcgaaccggtcatcgtccgggaaggtggcacctcgcatcaccggccgggtgagacaattcacatctcgccgctcggcggcagcatccaccgcttcgatgcatcggggcaggctctcggccgcgcacccatgaaaggggctgcctgaccagaccccgatc…
2576	WP_112975178.1	gacgatagccaaggcgggttgcctcttcggccacgcgcttgcgcgtcttttcgctgacttcgggataaccgctcagcgcccggctgaccgtcgtcggcgaaagccccagttgttgtgcgaactccctcagcttcattcgaaatgcgtttcctcaagcctagcccggtcccagaaatatacaccttcgctgcccgtaacaatcggtttgtcggggacgctaggttctacaggccgggtatgtattttaccaaaccgttttaaattaatacagttcccctttgattttatggggttctgtgaggggcggtcgatttttttctcccattgctattttgttgaaaaataacgattatttgtaataatccacgccaaatggacttttctaagtgtgtggattga…
2626	Crp	cgctcggcgtcggcgaaggcggctcgttccgcgccccgatggcgatcgccgtgatcggcggcatcatcgtctcgacggtgttgagcctcgtgatcgtgccgtcgttcttcctgatcatggacgacctctcgcgactgctcgcccgcatcttcggccgcttcgtcggcaagaaggacgaggaaaacctgccgctcgaccgcgaggccctcaccgatctggtgcatgagcaaggcaagacgatcgaaggcctggaagaccggctgaagacgctggaaacggaccagaccaagggacggtccggcggcaaggtcatcaaccacccggcgctcgctgccgagtaggtcatcgccgaagaggctctccgcccggggcggccacaattctaaagcaagcccgcgc…
2707	FOXRED	ccgcggacgatctccgaaatggtctgcttggaaaggccggtctgcttcgagatcgacgcacgcgaaatcggaccgccctggacgatcgcctccatgacggagcgctgggagaacttccgggagatgcgcaagctgtcgttcacggggacctcttttaattcgttctgttaccgaacttattaatatcacgcatcgctgtcaatcttacccgatgggattatctttcgtggccaacgccgcgatcactggaaaacaggtagatcgcaatgacgcattcggatgcgtcgccatttgcgatatgctagatgaaatcagattggcgctgagaggcgctttttctcacgaaatcagtggcatgaccgtctcgacagctctcgttccgcgaaccgcaaaatgctc…
2821	fixA	gcagcggcgtgtcctggagcgcccatgtcggcggcatcgtcgcgggcctggttctggttgtcattttgcgacgccgcgatgtgccgcttttcgaccgcacgatcgtcacgccgcgcgccgtccggcacaaggccgaaccggtcaccgcaagccaaccgccgtcgtcagatgcgacaagatcgcccgttccctggggacgccagaccggatcctgacaccggcaatcgccagccttcaacgaggatgatccgttatttcaatggcttgcctgaagcgcgcccggccctgccgggacagtgccgcatcaggccccaagccacttgccatcgatcattcttacgtgtacgtaaacgtaattccaattctcgggattatatcgatttagcgccatgtacagcg…
2822	etfB	ggtcgagccgctcgctgtcgccaagatcgtcaagggtgtggccgaggctgaacagccgggcctgattatcgtcggcaagcaggcaatcgacgacgattcgaaccagaccggccagatgctgtccgccctgctcggctgggcgcaaggcaccttcgcctccaaggtcgagatcggcgatggcaaagcaaccgtgacgcgcgaagtcgacggcggtctgcagacgatcgacatcaagctgccggccgtcgttaccaccgacctgcgcctgaacgagccgcgctacgcctcactgccgaacatcatgaaggcgaagaagaagccgctcgacaagaagtcgccggccgacttcggcgtcgacaccgccgcccgcctcaaggtgctgaagaccgaggagccgtc…
2873	hutF	tcgcgacctcttccttgagcagcgtcatcaacgacgtatgggcgtggccacgttcatggatctcgtcggcgatgttgcggacttcgagcagcgcagtgctacccttgtgcgcggcgacgaaagaaccgacgccctgcacccgcgtgatcgcgccttcggttgccagttccctcagcgcccggttggcggtcatgcggctgacgccgaggtcggcaacgatctcgttttccgaggggatccgatgatgagcgggccattcaccgctctcgatgcggctgcggatgaactgcttgaccgcctcgtagcgcggcatcgggccgtcttcgaaagcgattgtctcgttccgttttcccagtgccgtcatcaactcaagccccgcctttccgcgccgccgaacaa…
2874	proX	gcgacggcattttcccggcggtcgatttcatggccgaaggcggcgtcatcggcgtcggcaccgacagccacgtggcgaccagcgtcgccgaggaactgcggctgctcgaatacggccagcgcctgcgcgaccgccgccgcaaccggctggccaccgggccgggcgcctcgatcggccgaaccatcttcgacgcggcgctcaagggcggcgcccaggccgccggtcagaaggcggccggcatcaccgtcggcgcgcgcgcagatttcgtcgtgcttgacggcagcaatccctacatcgccgccgccaccgacaaccagatcctcgaccgctggctctttgcactcggcggcgagactgtccgcgacgtcatggtcgcgggcgcgtggaagatccggaacg…
3005	gapA	gaacctgatggccgttcgcaccgagtatgaggaagaaaacctctgcgcccgcggcgcctatgacctgatctcggccgccgacgccaaggtcacgatcttcgccactggctcggaagtcgaaatcgccgtcaaggcctgccagacgctgaccgccaagggcatctcgacccgcgtcgtctccgttccctgcttcgagcttttcgccgagcagagcgaagactaccagcaggcgatcatcggcaactcgccggtcaagatcgccgtcgaagccggcatccgtcagggctgggatcacttcatcggcagcgatggcaccttcatcggcatgtcgagcttcggcgcttccggcccctacaaggagctttacaagcacttcggcatcacgcccgaggcggtggt…
3027	dcp	gcccggcccgaaattccgtatattccactgtgggggattggttctaaaccttgttgcgcctactcagaggggagatggcgcttcccgatggttctgggaaataccgttgataatcagtgagtcgaggagcgaagcctttcgatttcgtccttgatgcgcagcttccttcgcttgatatcggtaatcagttcgtcttccacggacggctgattcatcgctacgtggagctcctgctccagggcgccatgttttttctcaagcgttgcaagatgagcctcaacagtcatttggcagtcccttccttttgcttgcatccggcacgcaaatgccggatgtttcatggttgtaaccttactactgtgccatgccatttttcatttgtcgaaggcgaaatgatga…
3062	ibpA	tcgtcttgaagatcgcatagcggatcttgcggccgccgatgccatcgaaaaagccagcgacatgattgtccgggatcggattgtccggtgtcgcgtggaggatcgagctcatggggtcgtggccggaggtgaaagcgtgttgatcggtagcatcaagggataggcggcagcgtcttcgccgtcaaagaaaaaagccggaaacggtgggtgaaatccggacgatcaccgtttccggccgctgaaggggaagggacatgtcacttcagcctgggcgttgcggcccaggattttgttttagtcccgccgggctgaacggaagccgaagccggcgttcatgtcgggttcacggaaaaatcgtcggcgggggcgtcttgaagtcgtcaaatcgcctccccaaat…
3098	soxG	ggaagcgatctgggcgcgggccgagccgatgggcgcctgcgcctatggcacggaaaccatgcacgtgctgcgcgccgaaaagggctacatcatcgtcggccaggataccgacggtacgctgacgccggacgatgccggcctctcctgggccgtctcgaagaagaagcccgacttcgtcggtatccgcggcctgaaacgcccggatctcgtcaaggatggccgcaagcagctcgtcggtcttctcaccaaggatccgaaggtggtgctggaggaaggcgcgcagatcgtcgccgacccgaaccagccgaagccgatgaccatgctcggtcacgtgacgtcgtcctactggtcggcaaactgcggtcgctcgattgcgctggccatggtggccggtggccg…
3101	soxB	cgtgccagcttgcggacgcggcgaacggcttcagccttttcgcgagcgcgcttctgggacggcttctcgtagtagtcacgcatcttcatttcgcggaaaatgccttcgcgctgcatcttcttcttgagagcgcggagcgcctgatcgacattgttatcgcggactagtacctgcacgtgaatcccgttccttggttcgtgttgtttgctgctccgtcaggtgcggaggcaaaagagtgacattcgctaagctggaagctttacgattagatgagcggataccagatcatcaggcgaaagtccagcgacgacatgaggcggcgctgaaaaaaacctgagatacgagtgtcgcgcgacttctcccccgccgcttaaccgatccatagtcatgtcgcaactg…
3195	purU	gcgtcgtgtcccacgtcatggccaatgccgaggacagcgaggcggcgcggcgcaactggatgcgcaagttcatcggcgaggggcttgccgccttcgaacggttgctcgaccattccgcgaccgggcgcttctgccatggcgacatgccgaccatggcggatttctgccttgtgccgcaggtctacaatgcccgccgatgggacgtcgatatttcggcctgtccgcggctggtcgcgatcgaccagaactgcgcggagatcgaggctttcgcccgcgcgcacccggaccgcacgccgcgctgatcggccaagcggcttctcgcttgatcccttctccttgcaccttcgggcgcgcccgcatcctgcgggccgccttctctggccggttccgtcaagcgaa…
3277	fdoG	cggcctggcgctcggcgagatcatcgatcacatcggcggcggcacggcgagtggccggccggtcaaggccgtgcaggtcggcggtccgctcggcgcctattttccccgtgccctgttcgatacgccgttcgactacgaagcctttgccgcgcgtgacggtctgatcggccatgccggcatcgtcgtcttcgacgacaccgtcgacatgctgcaccaggcgcgctttgcgatggaattctgcgcggtagaaagctgcggcaagtgcacgccctgccgcatcggttcgacgcgcggtgtcgaggtgaccgacaggatcgccgctggcatcgagccggagaagaaccgcgaactgctcgccgatctttgcaacacgatgaagttcggttcgctctgcgccct…
3330	mdh	ccgacctctgccagcaaccgcttggggctgccgattatctcgccatcctcgagcgctattcgacgatcttcgtcgaccacgtaccgcatctcggtccgcatatgcgcaacgagaccaagcgcttcatcctgctggtcgatacgctctacgacaacggcgcccggctctttgcctcggcggcggcagagccgcaggatcttttgacccagaaaaagggcacggaaggcttcgagttcgaccgcacggtttcacgtctgatcgagatgcaaagcgaggaatatgccgctgcgcatcccgcaaatgttgctgtttcgtgacgcagatgtggcgcaaactcttacgtttacgtaagaattttatgatctaaccgattgaaattgttccaccaaaaagtatcga…
3366	rpmA2	ggacgccgaagtcgagttgatagagacgcgcgtttaaacaacgaaccccggaagcttccgtgaaccgccctgaagtcgggctgcttcgcatagcacatggtggtgagatagattatggcggagagggtgggattcgaacccacggtacggttgcccgtacgccgcatttcgagtgcggtgctttcgaccactcagccacctctccgctttgctggtcggcgcttgttcggcgcggtcgggttcatagcggcagattcgggtgctggcaagggccttgtttgaagaatatgtaacggcctcgttgctttcgccttgacacgcctgtgcaaatccttgtaatccgcgcaatgaagtggtgtggcctagcttcaccgcagcgggtgtgatttgcgccctttc…
3367	rpmA1	tatccgaaaaggagatccactcaactgtcgactgagaaaaagacggccttgtcttcgggcagagagccggatcgaacatgaaaggataaaaaatgttcgcagtcatcaagaccggcggtaagcagtaccgcgtggccgccaacgacgtcctcaccatcgaaaagctggaaggcgttgcaggcgacaagatcgaattcaccgagatcctgatggtcggcgttggcgccgatgcaaccatcggtgctccgtttgtcgaaggcgccgttgtcagcgctgaagttgttgagcagggtcgcgccaagaaggtcatcgccttcaagaagcgtcgccgccagaactccaagcgctcgcgcggtcaccgccagcaccagacgaccgtccgcatcctggacatcgctg…
3375	ybeB	ccatgagcgaagcgatcgcgcacaacccgcgcatcaaggtgacggccttcgaaaaggcgttgaggcagagctataccgcccgcacgctcgaaatcgtgcaggcgcgaaaccgcgacattcgcttcgtctggatcatgggcgccgacaacctgaagagcttccatcgctggcagaactggcagaagatcgcccgcacttttccgatcgccgtcatcgatcggccgggctcgacgctcgcctatctctcctcacgcatggcgaaaaccttcgactatgctcgcatcgacgaggacgacgcgcggcgcctccccttccaccgcgcgccagcctggaccttcatccatggaccgcgctcatcgatgagttcgacggcgcttcgcgccgccggtggagtatgat…
3381	bfr	tgtgtaaaaatgtcgcaggctgtgcgcctcatgacccattcagggtttgcaggcgcagtcgctcaggaatctctaaaattctgaaaaggcgaagttttttgtcaagtttagagtcgttctaatccacccgcaacttccgctcgcggagtttttagttgacactaaatgtcctgttttgctttatgcgctgatacagggcgttgcgtacgacaggcgagacgacatgctggtttgcagctgcaatttcatcacggaaaaagagatcgaggacacgatcattggtctcctcgacgaggactgttggcagctgatcgtgccggcgaaagtctaccacgcgatggaaaaacgcggccgttgctgcggctgtttccccaatgtcgtcgacatcatcatccgcac…
3389	WP_060521435.1	cagcgtctccggcgcatcgttctcgtcgagccagtcggccgccgcctggatatccgccgggctttcgaccttcggcaacaggatggcgtcgggattggccgcaagcgccgcagcaagatcgccctgaccatagtcggagccgatcgcattgatgcgaatgacaatctcgcaatccggccggctcgccgtcagatactgcacaagcgccgcacgcgcttccaccttgcgctcgggcgctaccgcatcctcgagatcgaagatcgcgacatccgtcgcgagttccgcgaccttggcaagcgcgcgggcattgtcggccggcacgcaaagcaccgagcggcgcaggcgtacagggtgatgttcgctcgatttgttcatgcttcagttgtgcccgcctttgcc…
3442	YccA	gtcctgaagacgctgggggcaacgcgggtgacgctgatcaaggcgttcagctacgaatacgcgatcctcggtcttgcaaccgcagtttttgcgctgtttgccggcggtatcgccgcctggttcgtcgtcaaccgcatcatgacgctgccgtcgagcttcctgcccgacgtggcgatcgtgacggttgtggcagcgctggtgatgacggtcggcatcggacttgccggtacatggcgcattctcgggcagaaggcggcgccggtcctgcgcgaactttgaccgggccgagttaaccgtaaatccctattgcgccggtctgaatcggtccggtgcaacggaatccgggagtgccgggtcttgtgtgcagcgggtttcggcatcatatttgtccacaggcat…
3581	WP_034801651.1	ctgcagaccgtgcaggtggtgttcatgcagcacgcgctgccgaagggcgagatgatgcatcgcggcaagcgcgtcgacacgaccgcgatcaagaaggtcgcgctcttgacggtcgaaggcgagaacgacgatatctcgggcgttggccagacgaaggcggcgcagaccatctgcaccaacatcccggatcatatgcgtatgcactacatgcagccggatgtcggtcactacggcgtcttcaacggctctcgcttccgccgcgaaatcgcgccgcgcatcgtcgcgttccaccgcgagcatgcgcgccacgcaaaaccggtaaagcaactgatcaagggcggaaagtcggcctgatcccggctcttgggtcgttttgaccgcgtagagtcaagggtttgt…
3589	trxA	cccagttggccttcagaacaacgcgccgcactgatcgccagcatcgaaaccgtgctcgaccatccggacctcggcgcagttttctcggtgagcagccgggccgaggtttcggtcatgggtacgctgacgctcggcaagcgtgagcacgcggtttcaggccggatcgaccggctggccgtccgcgatggcgtcgtgacgattgcggacttcaagaccaacaggcaggtgccggcatcgcctaacgacattcccttcgcctacacggcgcagcttgccatctaccgcgcgctcctgcagccgctttatccggcgcatgcgtttcggtgtgtgctgatcttcaccgaggggccggcaatccacgtcgttcccgaccaggcactcgacaggagccttgaagac…
3695	dnak	gcaccgcgccgccccccggcgacctgatgtccggggacccggaagccttcccggaagcacccgtcggcgtcgatggcggagtcgcggtcgggcagcgtccggtcgaccagggcggcgccccgtggggcggccagacggcggaccagggcaacggcggcatggtaccgccggccgatgtcggccagacgaccggggccacgcgccgcaccacgcttttcgatattctgaccggcggctgagccgcccgtgaacctcgatttgacaggggatccggcctgtaggcaggctgcggccgatggcccatttcgggctagacaaatcccgggcttgcttttgcccccaaacgccccgcagaatgccttgcagtccgaaacgccggtccttatatacgccgcatcg…
3765	rpsO	agctgagctggtcgctggaggatgagggcattgccatacgctggcgggaggagggggccgatctcgcgggcaagccctcagatccgatccgcaaggggtttggcacgctcgtgctcgaacgcatgctcggcatggccctgaatgcggggctcgagcggatgatgcatgccgacggcatcgagtggcggatcaccgtgccgcgaccggccgaaggggatgacgtgccatgacctgccgccgtcactttttctccctcgatcggggccgaactcctcccgatcgcggccgaatgaaatcgccgccgatgcacccgttcccgaccggcaattgaggccttccgccggccctcccgggcgccggtccatgaccctttcctttttcatccaattcgtttatagg…
4905	nuoD	tcaatttcgtcgatgtctgcggcgtcgactggccacagcggccggaccgtttcgacgttgtctatcatctcttgtcgccgcgccagaacctgcgcgtgcgcgtcaaggtcgcaaccggcgagaacgagccggttccgtcggcaacgccggtctatcccggtgccgactggttcgagcgcgaagcctacgatatgtacggcatcctgtttaccggccatcctgacctgcgtcgcatcctgacggactacggtttcgaaggacatccgctgcgcaaggacttcccggtcaccggttttgtcgaggtgcgttacgacgacgaagcaaagcgcgtcgtctacgaacccgtcgaactgaagcaggaattccgcaacttcgacttcctctctccctgggaaggca…
5253	mfd	gagaagagcggatctagcagggcggggcgcatggcgatgaaattgcgatgataattcgggctttggcaaggctgacaatcggctattcagagtttatagagccgttgacgacaaaccgtaccccaaaggcctcgcgcgttcgtccgagcgtgcaggcgtcatcgcgggcggcaggaaggaatttcccatgaccggcatctctcgcaccagcgccgatctcgatccgcgtcgacggcggatcctgtttcgcgcctggcatcgcggcattcgcgagatggatttgatcctcgggcaatttgcagaggctgagctctcgacgctttctgaagcacaactcgatgaactcgagacgatcatgggcgaggaagacaacgatctcgtcaagtggatcatcggcga…
6507	ganT	cacatggcgcagcattcggccatagaagcgaaagcagccggcgtcgactatccggttatcctgtgcggccacacccatatccagcgcgccgtgcggctttccgacggccgcctcgtcgtcaatcccggcagcgtcggctgccccgggtatgacgacgaccaaccggtgccgcacaaggtcgaagcgggctccccggacgcccgctacgcgatcatcgagaaatcggcctcggggtggcacgtcaccttccgcaatgtcccctatgactggatggcaatgtcccagcttgcggccagccgcaaccgcatggaatgggcaaaggcgttggccaccggctttctcgattgaaatttgcgcgcgcttcacattcctcgcttcacgctttgctaaccgcgttcg…
